# Supplementary material for: The Effects of Outdoor versus Indoor Exercise on Psychological Health, Physical Health, and Physical Activity Behaviour: A Systematic Review of Longitudinal Trials
Source: Int J Environ Res Public Health. 2023 Jan 17;20(3):1669. doi: 10.3390/ijerph20031669 (PMC9914639; doi:10.3390/ijerph20031669)
Supplement: Supplementary file 1 [file ijerph-20-01669-s001.zip]

Archive with 1 entries (1 files):
- ijerph-2084503-supplementary.pdf
